# Supplementary material for: Single-cell multi-omics analysis of lineage development and spatial organization in the human fetal cerebellum
Source: Cell Discov. 2024 Feb 26;10:22. doi: 10.1038/s41421-024-00656-1 (PMC10897198; doi:10.1038/s41421-024-00656-1)
Supplement: Supplementary file 2 — Supplementary Tables [file 41421_2024_656_MOESM2_ESM.xlsx]

## Sheet: Table S1
ID	Species	Time / GW.day	Cells after QC	Mean Genes/Cell after QC
1	Homo sapiens	13.6	11933	2930.8
2	Homo sapiens	15.2	13401	2388.1
3	Homo sapiens	16.3	14126	2161.9
4	Homo sapiens	16.4	8823	2807.1
5	Homo sapiens	17.3	8887	3268.5
6	Homo sapiens	18.5	15020	3258.5

## Sheet: Table S2
	p_val	avg_log2FC	pct.1	pct.2	p_val_adj	celltype
MGP	0	2.33084	0.936	0.247	0	GCPs
SFRP1	0	1.86541	0.925	0.291	0	GCPs
RAB26	0	1.69403	0.773	0.152	0	GCPs
ADAMTS6	0	1.72376	0.857	0.217	0	GCPs
NDST3	0	1.49927	0.801	0.262	0	GCPs
IGFBP5	0	1.34549	0.903	0.312	0	GCPs
NPY	0	1.81162	0.682	0.172	0	GCPs
METRN	0	1.31007	0.903	0.416	0	GCPs
CXCR4	0	1.20114	0.816	0.264	0	GCPs
GAS5	0	1.3276	0.94	0.581	0	GCPs
EMP3	0	0.849252	0.623	0.132	0	GCPs
THSD7B	0	1.37958	0.84	0.342	0	GCPs
CMTM7	0	0.95108	0.583	0.121	0	GCPs
BOC	0	0.917242	0.735	0.238	0	GCPs
FLRT2	0	0.953571	0.587	0.122	0	GCPs
CADM1	0	0.980324	0.825	0.357	0	GCPs
NTN1	0	1.04804	0.698	0.201	0	GCPs
SNHG5	0	0.866572	0.822	0.403	0	GCPs
LDHB	0	1.05237	0.968	0.685	0	GCPs
LINC02223	0	0.994646	0.673	0.196	0	GCPs
TRH	0	2.03501	0.638	0.106	0	GCs
AC096570.1	0	3.11327	0.613	0.125	0	GCs
CNTN1	0	2.20008	0.89	0.366	0	GCs
PRPH	0	1.721	0.494	0.051	0	GCs
SPON2	0	1.16574	0.596	0.114	0	GCs
KCND2	0	2.01049	0.81	0.311	0	GCs
NHLH1	0	1.518	0.829	0.31	0	GCs
ERVMER61-1	0	1.69026	0.602	0.196	0	GCs
CPNE4	0	1.41032	0.558	0.159	0	GCs
SV2B	0	1.00625	0.574	0.14	0	GCs
CDH7	0	1.27341	0.631	0.254	0	GCs
KLHL29	0	1.54265	0.696	0.298	0	GCs
PHF20L1	0	1.13401	0.77	0.378	0	GCs
RAX	0	0.679957	0.26	0.022	0	GCs
GAP43	0	1.98362	0.977	0.71	0	GCs
CNTN2	0	0.793292	0.417	0.09	0	GCs
ANK3	0	1.63691	0.946	0.587	0	GCs
DSTYK	0	0.851649	0.48	0.159	0	GCs
CPLX3	0	0.848233	0.311	0.06	0	GCs
ST18	0	1.15854	0.779	0.35	0	GCs
RSPO3	0	2.34615	0.658	0.045	0	UBCs
EOMES	0	2.16139	0.711	0.095	0	UBCs
LMX1A	0	1.92725	0.559	0.026	0	UBCs
AC017037.5	0	2.53641	0.521	0.028	0	UBCs
KHDRBS2	0	2.79002	0.812	0.336	0	UBCs
SAMD3	0	1.86608	0.456	0.036	0	UBCs
DPYD	0	1.79897	0.478	0.051	0	UBCs
RMST	0	1.78142	0.663	0.152	0	UBCs
OTX2	0	1.78166	0.7	0.234	0	UBCs
TMEM108	0	2.1223	0.63	0.229	0	UBCs
CSRP2	0	2.53231	0.929	0.563	0	UBCs
GRIK1	0	2.39485	0.578	0.162	0	UBCs
AC092691.1	0	1.76618	0.468	0.085	0	UBCs
CELF4	0	1.77604	0.636	0.195	0	UBCs
HDAC9	0	2.11702	0.527	0.231	0	UBCs
ZFHX4	0	1.38671	0.384	0.051	0	UBCs
LMO2	0	1.14823	0.328	0.063	0	UBCs
AC084740.1	0	0.944567	0.207	0.009	0	UBCs
GADD45G	0	1.34164	0.545	0.188	0	UBCs
SEMA3A	0	1.80437	0.485	0.225	0	UBCs
TTYH1	0	3.74322	0.925	0.091	0	PROs
HES5	0	3.14138	0.745	0.035	0	PROs
ATP1A2	0	1.80451	0.664	0.015	0	PROs
CYP26B1	0	1.76888	0.638	0.016	0	PROs
HES1	0	1.88198	0.637	0.02	0	PROs
EDNRB	0	1.58382	0.629	0.022	0	PROs
SOX2-OT	0	2.74567	0.738	0.068	0	PROs
MASP1	0	1.87942	0.684	0.027	0	PROs
BCAN	0	1.92827	0.568	0.028	0	PROs
PTN	0	5.02895	0.99	0.371	0	PROs
PTPRT	0	1.91352	0.512	0.021	0	PROs
MEGF10	0	1.58981	0.599	0.037	0	PROs
MGST1	0	2.03896	0.774	0.112	0	PROs
SOX2	0	2.58837	0.902	0.177	0	PROs
WDR49	0	1.01651	0.394	0.005	0	PROs
MFGE8	0	1.6963	0.628	0.078	0	PROs
SPARCL1	0	1.8231	0.475	0.029	0	PROs
AC099489.1	0	1.38138	0.387	0.009	0	PROs
GDF10	0	1.43271	0.368	0.007	0	PROs
BRINP3	0	1.23553	0.417	0.009	0	PROs
CA8	0	3.78442	0.953	0.053	0	PKCs
AL512380.1	0	2.1693	0.763	0.015	0	PKCs
HS6ST3	0	3.54656	0.85	0.036	0	PKCs
SKOR2	0	1.65486	0.656	0.006	0	PKCs
WNT7B	0	2.1441	0.78	0.023	0	PKCs
FGF3	0	1.80911	0.648	0.011	0	PKCs
GRM7	0	2.74451	0.76	0.029	0	PKCs
SYT16	0	1.40999	0.57	0.016	0	PKCs
LRRC3B	0	2.55325	0.871	0.059	0	PKCs
SH3RF1	0	2.06722	0.721	0.05	0	PKCs
ANKRD30BL	0	1.1358	0.449	0.004	0	PKCs
SCN2A	0	1.52404	0.589	0.019	0	PKCs
COL24A1	0	1.28503	0.447	0.01	0	PKCs
SIAH3	0	1.22007	0.514	0.015	0	PKCs
WFDC2	0	1.51586	0.615	0.031	0	PKCs
POSTN	0	1.12366	0.369	0.001	0	PKCs
DPP10	0	2.68566	0.79	0.098	0	PKCs
ID2	0	2.34825	0.839	0.084	0	PKCs
PPP2R2B	0	2.75727	0.881	0.071	0	PKCs
PCP4	0	3.83022	0.899	0.192	0	PKCs
TFAP2B	0	2.54251	0.851	0.012	0	INs
PAX2	0	1.87988	0.629	0.006	0	INs
LHX5-AS1	0	1.99489	0.681	0.017	0	INs
SLC6A5	0	1.53566	0.501	0.002	0	INs
GAD2	0	3.99507	0.928	0.079	0	INs
LHX5	0	1.12393	0.373	0.006	0	INs
SLC35F4	0	1.66665	0.468	0.022	0	INs
KRT222	0	1.51018	0.535	0.031	0	INs
LAMP5	0	1.18385	0.37	0.01	0	INs
GAD1	0	1.91301	0.626	0.03	0	INs
NKAIN2	0	3.37994	0.672	0.078	0	INs
LBX1	0	0.722662	0.254	0.002	0	INs
NEUROG2	0	1.18482	0.413	0.027	0	INs
SLC30A3	0	0.624988	0.218	0.003	0	INs
AC008056.1	0	1.30666	0.464	0.029	0	INs
GRIA3	0	1.59415	0.571	0.04	0	INs
NRXN3	0	4.70276	0.96	0.231	0	INs
SKOR1	0	1.10595	0.424	0.017	0	INs
TFAP2A	0	1.92299	0.72	0.037	0	INs
CACNG3	0	1.50794	0.553	0.073	0	INs

## Sheet: Table S3
	Group.1	Group.2	orig.ident
1	E083	UBCs	784
2	E093	UBCs	2400
3	E101	UBCs	3366
4	E102	UBCs	1733
5	E108	UBCs	1275
6	E117	UBCs	644
7	E083	GCPs	3134
8	E093	GCPs	4477
9	E101	GCPs	4699
10	E102	GCPs	3878
11	E108	GCPs	4561
12	E117	GCPs	9544
13	E083	GCs	1771
14	E093	GCs	2413
15	E101	GCs	3002
16	E102	GCs	1612
17	E108	GCs	1723
18	E117	GCs	3750
19	E083	PROs	978
20	E093	PROs	594
21	E101	PROs	538
22	E102	PROs	563
23	E108	PROs	391
24	E117	PROs	337
25	E083	PKCs	1375
26	E093	PKCs	297
27	E101	PKCs	107
28	E102	PKCs	252
29	E108	PKCs	113
30	E117	PKCs	16
31	E083	INs	387
32	E093	INs	406
33	E101	INs	652
34	E102	INs	242
35	E108	INs	107
36	E117	INs	126

## Sheet: Table S4
GW13	Group.1	orig.ident	nCount_Spatial	nFeature_Spatial	Var1	Freq
1	PKCs	NA	8292.45	2542.89	PKCs	1606
2	EGL	NA	13225.1	3195.15	EGL	443
3	oEGL	NA	7049.93	2102.22	oEGL	517
4	iEGL	NA	7894.16	2232.86	iEGL	345
5	AC010503.2	NA	8287.15	2530.51	AC010503.2	242
6	blood	NA	8271.26	2508.18	blood	152
7	URL	NA	9711.66	2765.42	URL	141
8	low quality	NA	2254.55	849	low quality	95
9	choroid plexus	NA	5848.31	1981.97	choroid plexus	68
GW16	Group.1	nCount_Spatial	nFeature_Spatial	percent.mito	Var1	Freq
1	brain stem	2297.16	1130.21	4.65481	brain stem	2115
2	cerebellar nuclus	5060.2	2162.67	3.60655	cerebellar nuclus	1646
3	EGL	5896.64	2288.49	3.91457	EGL	596
4	ependymal progenitor	4135.47	1817.59	3.84354	ependymal progenitor	416
5	epithelia	202.713	125.193	3.93445	epithelia	223
6	erythroid cells	1463.7	703.403	4.91958	erythroid cells	303
7	GCs	3804.74	1773.87	3.69309	GCs	2852
8	MG covering	4836.39	2153	3.40511	MG covering	687
9	PKC neibored GCs	5278.15	2310.75	2.99823	PKC neibored GCs	1684
10	PKCs	7026.09	2817.19	2.67752	PKCs	2065
11	preBotC	4548.65	2023.51	4.19273	preBotC	161
12	proliferating	3522.91	1666.71	3.7448	proliferating	800
13	RBC covering	1855.5	945.896	5.17816	RBC covering	1222
14	RL	8374.83	3090.04	2.91289	RL	422
15	vessels	4386.02	1957.36	3.51873	vessels	688

## Sheet: Table S5
	p_val	avg_log2FC	pct.1	pct.2	p_val_adj	change
PTPRK	0	1.55969	0.788	0.226	0	Up
ZNF804A	0	1.5617	0.753	0.25	0	Up
PCDH7	0	1.46279	0.666	0.147	0	Up
LSAMP	0	1.37153	0.846	0.525	0	Up
VIM	0	1.10883	0.902	0.669	0	Up
TMTC2	0	0.881758	0.848	0.496	0	Up
BARHL1	0	0.803047	0.635	0.203	0	Up
NRG3	0	0.99897	0.909	0.637	0	Up
GRIP1	0	0.989294	0.755	0.458	0	Up
CNTN4	0	0.666417	0.801	0.517	0	Up
BTBD11	0	0.827942	0.512	0.142	0	Up
QKI	0	0.675224	0.828	0.599	0	Up
ADGRB3	0	0.798012	0.929	0.797	0	Stable
NKAIN3	0	0.682248	0.932	0.8	0	Stable
NDST3	0	0.75882	0.755	0.521	0	Up
NCAM2	0	1.04349	0.446	0.093	0	Up
NTRK3	0	0.766268	0.615	0.309	0	Up
CEP112	0	0.584582	0.913	0.77	0	Stable
UNC5C	0	0.5906	0.977	0.906	0	Stable
CAMK2N1	0	0.563108	0.823	0.621	0	Up
RORA	0	0.637005	0.714	0.439	0	Up
ZMAT4	0	0.739881	0.499	0.168	0	Up
CDK6	0	0.567967	0.748	0.505	0	Up
GPHN	0	0.588013	0.823	0.631	0	Stable
NLGN1	0	0.590444	0.746	0.46	0	Up
LRFN5	0	0.58346	0.719	0.451	0	Up
TENM2	0	1.18672	0.463	0.142	0	Up
ADAMTS6	0	0.768059	0.684	0.457	0	Up
PRKCA	0	0.540551	0.764	0.538	0	Up
CADM1	0	0.601174	0.67	0.431	0	Up
LINC02609	0	0.566135	0.445	0.134	0	Up
PLEKHA5	0	0.548715	0.696	0.458	0	Up
LINC02223	0	0.552175	0.662	0.428	0	Up
RBMS3	0	0.80879	0.389	0.094	0	Up
MAGI2	0	0.599267	0.612	0.363	0	Up
LARGE1	0	0.72904	0.408	0.113	0	Up
IRX2	0	0.575688	0.373	0.076	0	Up
ZNF608	0	0.575393	0.573	0.316	0	Up
FAM210B	0	0.535131	0.46	0.193	0	Up
PCSK2	0	0.63443	0.403	0.122	0	Up
KIRREL3	0	1.01202	0.396	0.112	0	Up
EPHB1	0	0.660312	0.358	0.074	0	Up
TLE4	0	0.572522	0.367	0.087	0	Up
ROR2	0	0.674325	0.468	0.21	0	Up
TOX	0	0.547479	0.409	0.139	0	Up
SMCO4	0	0.522162	0.412	0.154	0	Up
COL25A1	0	0.674118	0.371	0.105	0	Up
RORB	0	0.694054	0.399	0.15	0	Up
TLX3	0	-2.00243	0.116	0.744	0	Down
KCNIP4	0	-1.56645	0.295	0.817	0	Down
ADARB2	0	-1.69285	0.331	0.811	0	Down
ASTN2	0	-1.82554	0.165	0.597	0	Down
PARM1	0	-1.26634	0.219	0.649	0	Down
NTF3	0	-1.14767	0.107	0.45	0	Down
IGSF21	0	-0.836345	0.104	0.427	0	Down
ITM2C	0	-1.0041	0.255	0.561	0	Down
PPP1R17	0	-0.90469	0.169	0.476	0	Down
DCDC1	0	-1.24862	0.414	0.666	0	Down
MID1	0	-1.11116	0.301	0.556	0	Down
GADD45A	0	-0.804236	0.157	0.389	0	Down
AC004852.2	0	-0.8793	0.165	0.444	0	Down
MFAP2	0	-0.666048	0.24	0.498	0	Down
OSBPL5	0	-0.555203	0.077	0.297	0	Down
CADM2	0	-1.50735	0.557	0.748	0	Stable
AL157895.1	0	-0.902662	0.138	0.354	0	Down
ENOX1	0	-0.783505	0.264	0.506	0	Down
CAMK4	0	-0.7873	0.5	0.736	0	Down
CERKL	0	-0.744648	0.157	0.369	0	Down
RBP1	0	-0.840925	0.284	0.481	0	Stable
S100A6	0	-0.748334	0.466	0.669	0	Down
SYT6	0	-0.541535	0.142	0.348	0	Down
TLCD4	0	-0.515423	0.102	0.309	0	Down
ITGBL1	0	-0.817607	0.027	0.215	0	Stable
NEUROD1	0	-0.724101	0.595	0.865	0	Down
EPHB2	0	-0.649934	0.4	0.62	0	Down
LYST	0	-0.674549	0.313	0.511	0	Stable
TSPAN18	0	-0.658925	0.392	0.585	0	Stable
COL9A3	0	-0.53721	0.026	0.194	0	Stable
EBF1	0	-0.745695	0.66	0.82	0	Stable
FGFR2	0	-0.500194	0.115	0.305	0	Stable
GALNTL6	0	-1.20582	0.063	0.227	0	Stable
ANK3	0	-0.615626	0.688	0.898	0	Down
ADRA2C	0	-0.459057	0.056	0.216	0	Stable
LINC02516	0	-0.466874	0.026	0.172	0	Stable
PTGER3	0	-0.416901	0.019	0.165	0	Stable
TIAM1	0	-0.627687	0.585	0.758	0	Stable
CNTN5	0	-0.920348	0.971	0.995	0	Stable
NDUFB8	0	-0.578546	0.793	0.861	0	Stable
PDE1C	0	-0.658336	0.794	0.873	0	Stable
MAB21L1	0	-0.482521	0.763	0.866	0	Stable
AC091980.2	0	-0.270437	0.017	0.133	0	Stable
PRDX1	0	-0.625336	0.973	0.982	0	Stable
CALM1	0	-0.670252	0.986	0.994	0	Stable
CYYR1	4.5932e-305	0.450632	0.563	0.316	1.37259e-300	Stable
ESRRG	3.88159e-298	0.642706	0.619	0.391	1.15994e-293	Up
TP53I11	1.07748e-294	-0.44719	0.127	0.298	3.21983e-290	Stable
NDST4	4.76106e-287	-0.550856	0.192	0.379	1.42275e-282	Stable
EFNA5	6.82201e-287	0.493777	0.743	0.525	2.03862e-282	Stable
THSD7B	1.70127e-285	0.595816	0.835	0.673	5.08389e-281	Stable
SLC17A6	7.09638e-281	-0.337385	0.024	0.137	2.12061e-276	Stable
SPOCK1	9.58149e-281	-0.481806	0.064	0.208	2.86324e-276	Stable
RHOU	6.90086e-280	-0.448191	0.15	0.321	2.06218e-275	Stable
ELAVL2	3.52598e-279	-0.533534	0.644	0.769	1.05367e-274	Stable
AL157829.1	1.87402e-276	-0.280326	0.013	0.112	5.60015e-272	Stable
PDE1A	5.33664e-275	0.447514	0.813	0.63	1.59475e-270	Stable
DLGAP1	2.70318e-271	0.552375	0.83	0.67	8.0779e-267	Stable
LRCH1	2.80304e-271	-0.66628	0.513	0.648	8.37631e-267	Stable
MAP2	4.82787e-270	0.410554	0.849	0.658	1.44271e-265	Stable
ZEB2	3.05003e-265	0.416827	0.607	0.377	9.11441e-261	Stable
PRICKLE2	4.40725e-265	-0.542395	0.309	0.494	1.31702e-260	Stable
SHF	2.34617e-264	-0.436931	0.775	0.841	7.01107e-260	Stable
SDK1	7.75449e-264	0.619679	0.568	0.352	2.31727e-259	Up
UNC13C	3.87608e-261	0.459499	0.782	0.593	1.15829e-256	Stable
MLLT3	3.33447e-251	-0.519875	0.681	0.787	9.96441e-247	Stable
KLHL35	2.70545e-241	-0.607593	0.203	0.365	8.0847e-237	Stable
TMEFF2	1.48008e-236	-0.829419	0.33	0.49	4.42293e-232	Stable
SERPINF1	1.60037e-236	-0.445625	0.092	0.232	4.78238e-232	Stable
CNTN2	2.61331e-236	-0.506434	0.187	0.353	7.80934e-232	Stable
S100A13	3.51996e-231	-0.40877	0.115	0.259	1.05187e-226	Stable
MDFI	1.75188e-229	-0.491646	0.305	0.462	5.23513e-225	Stable
SEZ6L	1.75702e-228	-0.460201	0.826	0.898	5.25049e-224	Stable
EEF1B2	5.58552e-227	0.35279	0.962	0.92	1.66912e-222	Stable
PLXDC2	1.95537e-226	-0.706441	0.519	0.651	5.84324e-222	Stable
STXBP5L	3.93042e-222	-0.529767	0.649	0.75	1.17453e-217	Stable
SNTG2	1.77791e-220	-0.379928	0.057	0.177	5.31294e-216	Stable
RIMS3	2.60168e-219	-0.290269	0.051	0.167	7.7746e-215	Stable
BSG	2.32233e-215	-0.432429	0.699	0.775	6.93983e-211	Stable
SNCB	2.53557e-215	-0.491629	0.419	0.57	7.57705e-211	Stable
TSC22D1	2.11649e-214	-0.530957	0.665	0.737	6.32472e-210	Stable
RAX	5.01412e-210	-0.402323	0.097	0.235	1.49837e-205	Stable
SEPTIN4	9.85804e-206	-0.405391	0.151	0.298	2.94588e-201	Stable
OTX2	1.53089e-205	-0.412505	0.137	0.281	4.57475e-201	Stable
TSPAN9	9.89303e-204	-0.409248	0.169	0.315	2.95633e-199	Stable
KCNJ6	1.94738e-203	-0.550088	0.42	0.553	5.81935e-199	Stable
EZR	2.73563e-203	-0.430268	0.57	0.675	8.17488e-199	Stable
NTM	7.19295e-200	-0.646291	0.132	0.272	2.14947e-195	Stable
GLI3	9.09732e-199	-0.599649	0.253	0.394	2.71855e-194	Stable
ELP4	1.52949e-198	-0.495672	0.614	0.712	4.57058e-194	Stable
FSTL4	5.64222e-198	-0.383125	0.803	0.912	1.68606e-193	Stable
DGKI	1.84085e-196	-0.528005	0.384	0.522	5.50101e-192	Stable
CFAP298	3.8032e-195	-0.515474	0.788	0.821	1.13651e-190	Stable
PLCH1	2.45797e-192	-0.456959	0.305	0.456	7.34514e-188	Stable
LDHB	6.2798e-190	0.345094	0.898	0.794	1.87659e-185	Stable
MAGI1	3.9985e-186	-0.472932	0.487	0.613	1.19487e-181	Stable
TSC22D3	3.46961e-185	-0.40803	0.342	0.48	1.03682e-180	Stable
CMTM7	4.64442e-184	-0.471389	0.365	0.506	1.38789e-179	Stable
SEMA6A	4.78251e-179	-0.388966	0.787	0.856	1.42916e-174	Stable
CCSER1	1.34086e-178	-0.555434	0.752	0.817	4.0069e-174	Stable
MXRA8	3.22302e-178	-0.337384	0.067	0.176	9.63136e-174	Stable
CHGA	3.21127e-176	-0.476101	0.174	0.305	9.59624e-172	Stable
RPS6	2.7522e-172	0.29593	0.997	0.995	8.2244e-168	Stable
ARHGEF4	4.27764e-168	-0.397246	0.266	0.407	1.27829e-163	Stable
STK17A	1.01419e-167	-0.425158	0.324	0.455	3.0307e-163	Stable
RPS4X	1.14745e-167	0.289335	0.998	0.997	3.42893e-163	Stable
ADAMTS7	9.72228e-163	-0.331427	0.16	0.287	2.90531e-158	Stable
IGFBPL1	5.00023e-162	0.278098	0.919	0.818	1.49422e-157	Stable
GSE1	5.70857e-154	-0.411823	0.527	0.622	1.70589e-149	Stable
NECAB3	8.57673e-154	-0.434441	0.312	0.438	2.56298e-149	Stable
ROR1	2.00736e-152	-0.43878	0.487	0.603	5.9986e-148	Stable
MYO16	1.79047e-151	0.323992	0.834	0.709	5.35047e-147	Stable
BAIAP2	1.12532e-148	-0.379918	0.329	0.452	3.3628e-144	Stable
RPL36A	5.32124e-146	0.287489	0.987	0.978	1.59014e-141	Stable
RPS18	1.47895e-145	0.278865	0.999	0.999	4.41955e-141	Stable
C1QTNF3	4.59101e-143	-0.490173	0.12	0.229	1.37193e-138	Stable
EYA2	3.51158e-141	-0.538634	0.147	0.259	1.04937e-136	Stable
RPS14	3.68372e-135	0.250344	0.998	0.998	1.10081e-130	Stable
RHOBTB3	4.34325e-135	0.269502	0.779	0.632	1.29789e-130	Stable
RPL27A	5.57899e-134	0.283626	0.983	0.97	1.66717e-129	Stable
RPL41	3.17954e-116	0.262843	0.998	0.997	9.50141e-112	Stable
SLC25A6	7.28173e-111	0.283794	0.902	0.831	2.176e-106	Stable
RPL13A	6.66378e-75	0.294565	0.959	0.936	1.99134e-70	Stable

## Sheet: Table S6
	x
1	HES5
2	PDPN
3	ATP1A2
4	CYP26B1
5	SOX2-OT
6	SOX2
7	MASP1
8	SFRP2
9	ADCY2
10	SLC1A3
11	ADAMTS6
12	MEGF10
13	PXDC1
14	QKI
15	RGS20
16	2023-12-01
17	TNC
18	NRP1
19	GDF10
20	MGST1
21	EDNRB
22	GABRG3
23	AC099489.1
24	LITAF
25	TTYH1
26	CDK6
27	SOX6
28	MFGE8
29	CDH10
30	SPATA6
31	CD59
32	CD99
33	PON2
34	RFX4
35	CD9
36	CSMD2
37	GSN
38	ILDR2
39	FAT3
40	SPARC
41	FABP7
42	FST
43	CDH4
44	STOM
45	LHFPL6
46	ZFP36L1
47	NKAIN4
48	CCDC102B
49	C1QTNF3
50	RGMA
51	HMGA2
52	RFTN2
53	BAALC
54	METRN
55	YAP1
56	LSAMP
57	SELENOP
58	CYP26A1
59	BTBD17
60	SHROOM3
61	PDLIM3
62	SPRY2
63	ZEB2
64	PTPRZ1
65	STK33
66	BCL2
67	GRIA1
68	PTPRM
69	PTPN13
70	SPRY1
71	PRTG
72	ST8SIA1
73	LIMCH1
74	BMPR1B
75	PDE1A
76	NCAM2
77	NTRK2
78	SLC35F3
79	EOMES
80	RSPO3
81	CNTNAP2
82	OTX2
83	LDLRAD4
84	CELF4
85	TMEM132D
86	ZNF385D
87	CHRM3
88	CSMD3
89	KCNK1
90	AC092691.1
91	SAMD3
92	LMX1A
93	GADD45G
94	RMST
95	ASIC2
96	NTM
97	CADPS
98	GALNTL6
99	LRRN3
100	NAV3
101	KHDRBS2
102	TPBG
103	AL157895.1
104	ACTC1
105	INHBB
106	FAM155A
107	TLX3
108	RASD1
109	ITM2C
110	ASTN2
111	NTF3
112	SFRP1
113	CMTM7
114	AC004852.2
115	NPY
116	TSPO
117	NTN1
118	NDST4
119	MDFI
120	RYR2
121	EPHB2
122	RAB26
123	ROBO2
124	IGFBP5
125	NPTX1
126	HS3ST5
127	PTPRK
128	PBX3
129	PCDH7
130	GRIP1
131	PCSK2
132	NRG3
133	ROR2
134	RBMS3
135	ZNF804A
136	RNF220
137	PTPRJ
138	RASSF4
139	RORB
140	CDH7
141	TMTC2
142	EFNA5
143	EBF2
144	ESRRG
145	SDK1
146	DNER
147	KHDRBS3
148	ADGRL2
149	GPC5
150	TRH
151	TENM2
152	ST18
153	PRKCA
154	MEG3
155	CSMD1
156	AC096570.1
157	GAD1
158	NEUROG2
159	TFAP2B
160	SNTG1
161	GAD2
162	PAX2
163	LBX1
164	SLC6A5
165	LHX5
166	LHX5-AS1
167	CACNG3
168	KRT222
169	LAMP5
170	AC008056.1
171	TFAP2A
172	SGCD
173	ROBO3
174	NKAIN2
175	SKOR1
176	SLC32A1
177	NRXN3
178	MEGF11
179	ZNF385B
180	SLC35F4
181	NEUROD6
182	CACNA1A
183	GALNT18
184	DISP3
185	MYO3A
186	GRIK3
187	NEUROD2
188	COL12A1
189	SDCBP
190	RGS16
191	SH3GL2
192	NETO1
193	CHL1
194	GRIA3
195	PLXNA2
196	ATRNL1
197	FSTL5
198	ADARB2
199	ZFPM2
200	PPP2R2B
201	ELAVL4
202	BHLHE22
203	SORBS2
204	SLC4A10
205	SOBP
206	ASCL1
207	DUSP26
208	NHLH1
209	XKR4
210	ENOX1
211	C1orf61
212	KIT
213	CADM3
214	ZFPM2-AS1
215	ZNF521
216	LINGO1
217	NAV1
218	NRIP1
219	MYT1L
220	SCRT2
221	APLP1
222	PRKCE
223	XYLT1
224	ZHX2
225	PCDH9
226	CPEB4
227	NHLH2
228	KCNH8
229	MIAT
230	KIRREL3
231	PLCB1
232	DAB1
233	LRRC7
234	PTGER3
235	ID2
236	LINC01122
237	DPP10
238	CNTNAP5
239	LYPD1
240	FIGN
241	SCN2A
242	NRP2
243	EPHA4
244	ITPR1
245	GRM7
246	LRRC3B
247	NSG1
248	KLHL5
249	SH3RF1
250	CDH12
251	MEF2C
252	KCNIP1
253	NSG2
254	AL512380.1
255	RCAN2
256	ARFGEF3
257	AC004540.1
258	CA8
259	ZFHX4
260	LY6H
261	LINGO2
262	PRKG1
263	KCNMA1
264	SORCS1
265	SHTN1
266	FGF3
267	SHANK2
268	MIR100HG
269	UBASH3B
270	OPCML
271	SIAH3
272	PCDH17
273	SLITRK5
274	HS6ST3
275	COL4A2
276	SYT16
277	RORA-AS1
278	AC012404.1
279	SHISA9
280	CDH11
281	CNTNAP4
282	LHX1-DT
283	LHX1
284	TAF4B
285	SKOR2
286	SLC1A6
287	ETFB
288	SYT5
289	VSTM2L
290	WFDC2
291	PCP4
292	SYN3
293	WNT7B

## Sheet: Table S7
	S phase	G2/M phase
1	MCM5	HMGB2
2	PCNA	CDK1
3	TYMS	NUSAP1
4	FEN1	UBE2C
5	MCM7	BIRC5
6	MCM4	TPX2
7	RRM1	TOP2A
8	UNG	NDC80
9	GINS2	CKS2
10	MCM6	NUF2
11	CDCA7	CKS1B
12	DTL	MKI67
13	PRIM1	TMPO
14	UHRF1	CENPF
15	CENPU	TACC3
16	HELLS	PIMREG
17	RFC2	SMC4
18	POLR1B	CCNB2
19	NASP	CKAP2L
20	RAD51AP1	CKAP2
21	GMNN	AURKB
22	WDR76	BUB1
23	SLBP	KIF11
24	CCNE2	ANP32E
25	UBR7	TUBB4B
26	POLD3	GTSE1
27	MSH2	KIF20B
28	ATAD2	HJURP
29	RAD51	CDCA3
30	RRM2	JPT1
31	CDC45	CDC20
32	CDC6	TTK
33	EXO1	CDC25C
34	TIPIN	KIF2C
35	DSCC1	RANGAP1
36	BLM	NCAPD2
37	CASP8AP2	DLGAP5
38	USP1	CDCA2
39	CLSPN	CDCA8
40	POLA1	ECT2
41	CHAF1B	KIF23
42	MRPL36	HMMR
43	E2F8	AURKA
44		PSRC1
45		ANLN
46		LBR
47		CKAP5
48		CENPE
49		CTCF
50		NEK2
51		G2E3
52		GAS2L3
53		CBX5
54		CENPA
